# Supplementary material for: The PSI Domain of the MET Oncogene Encodes a Functional Disulfide Isomerase Essential for the Maturation of the Receptor Precursor
Source: Int J Mol Sci. 2022 Oct 17;23(20):12427. doi: 10.3390/ijms232012427 (PMC9604360; doi:10.3390/ijms232012427)
Supplement: Supplementary file 1 [file ijms-23-12427-s001.zip]

Archive with 1 entries (1 files):
- ijms-1928087-supplementary.pdf
